# Supplementary material for: Artificial intelligence-detected HER2 strong-positive tumor proportion predicts FISH positivity and treatment response in breast cancer
Source: PLoS One. 2026 Jul 6;21(7):e0352979. doi: 10.1371/journal.pone.0352979 (PMC13336205; doi:10.1371/journal.pone.0352979)
Supplement: S1 Data — (CSV) [file pone.0352979.s003.csv]

Case_id	scanner	clinical_IHC_score	FISH_test_performed	FISH_positive	AI_cancer_HER2_0	AI_cancer_HER2_1	AI_cancer_HER2_2	AI_cancer_HER2_3	AI_cancer_all	Received_neoadjuvant_HER2_therapy	MillerPayne_grade	Pathologist3_HER2_3	Pathologist2_HER2_3	Pathologist1_HER2_3
Case1	P1000	2	1	1	121325	259217	9290	0	389832	0	NA	0.5	0	0.5
Case3	P1000	2	1	1	3122	73628	46473	395	123618	0	NA	2	7	8
Case11	P1000	2	1	0	1266	9248	7160	0	17674	NA	NA	0	0	3
Case18	P1000	3	1	1	1389	10010	133439	55166	200004	0	NA	90	25	90
Case22	P1000	2	1	0	5026	76579	13743	0	95348	NA	NA	0	0	0
Case26	P1000	3	1	1	528	46044	473097	15139	534808	0	NA	90	70	90
Case32	P1000	2	1	0	2945	414576	669511	10	1087042	NA	NA	100	35	5
Case37	P1000	2	1	0	13935	76606	20107	1	110649	NA	NA	5	1	2
Case40	P1000	2	1	1	17	5643	61697	11312	78669	1	4	60	25	70
Case43	P1000	2	1	0	364	14052	8778	21	23215	NA	NA	100	0.5	20
Case46	P1000	2	1	0	439	20445	131252	167	152303	NA	NA	20	2.5	5
Case47	P1000	2	1	0	27	3896	25344	63	29330	NA	NA	100	0	100
Case51	P1000	2	1	0	140	23149	62781	465	86535	NA	NA	10	7.5	3
Case53	P1000	2	1	0	32979	214353	139895	1	387228	NA	NA	0	0	0
Case56	P1000	2	1	0	203148	188903	638	1	392690	NA	NA	0	0	0
Case59	P1000	2	1	0	4623	208325	165623	142	378713	NA	NA	70	0	2
Case62	P1000	3	1	1	0	11	154	8301	8466	0	NA	100	100	100
Case67	P1000	2	1	0	150	8469	65919	151	74689	NA	NA	5	0	60
Case71	P1000	2	1	0	225	42667	125920	1	168813	NA	NA	10	0.5	25
Case77	P1000	2	1	0	29555	170951	10007	11	210524	NA	NA	0	0	5
Case78	P1000	2	1	0	52209	422969	288679	174	764031	NA	NA	5	0	0
Case79	P1000	2	1	0	39061	12611	1631	2	53305	NA	NA	0	0	0
Case80	P1000	2	1	0	1285	14326	7929	16	23556	NA	NA	20	0.5	20
Case87	P1000	2	1	0	7412	145490	268543	505	421950	NA	NA	10	0.5	40
Case88	P1000	2	1	0	937	4812	19675	776	26200	NA	NA	80	0	30
Case92	P1000	2	1	1	17420	259449	172893	1436	451198	0	NA	20	3.5	20
Case93	P1000	2	1	0	7004	97086	166213	92	270395	NA	NA	10	0.5	0.5
Case109	P1000	2	1	0	18464	100635	71842	1	190942	NA	NA	0	0	0.5
Case117	P1000	2	1	0	15	238	838	11	1102	NA	NA	0	1	2
Case120	P1000	2	1	0	1409	43935	132189	39	177572	NA	NA	1	0.5	0.5
Case122	P1000	2	1	0	9501	40919	15804	50	66274	NA	NA	10	0.5	5
Case128	P1000	3	1	1	43	941	10856	29283	41123	0	NA	100	95	100
Case132	P1000	2	1	0	40	31098	97186	90	128414	NA	NA	30	1	60
Case134	P1000	3	1	1	202121	28699	1586	7461	239867	0	NA	10	5	5
Case138	P1000	2	1	0	73547	257338	545793	4486	881164	NA	NA	10	0.5	2
Case140	P1000	2	1	0	42479	41955	1611	22	86067	NA	NA	0	0	0
Case145	P1000	3	0	NA	0	5318	86672	2767	94757	1	2	7	5	30
Case149	P1000	2	1	1	1796	186691	64269	56	252812	0	NA	5	0.5	5
Case151	P1000	2	1	0	242471	3263	9	0	245743	NA	NA	0	0	0
Case153	P1000	2	1	0	5035	20061	125706	389	151191	NA	NA	0.5	0.5	5
Case158	P1000	2	1	1	1267	11585	395930	1896	410678	0	NA	15	0.5	5
Case163	P1000	2	1	0	15224	71805	8948	2	95979	NA	NA	0.5	0.5	5
Case170	P1000	2	1	0	7103	209045	96232	35	312415	NA	NA	100	0	0
Case171	P1000	2	1	0	2365	52252	119279	846	174742	NA	NA	2	10	50
Case173	P1000	2	1	0	117	7158	15901	11	23187	NA	NA	0	0	0
Case181	P1000	2	1	0	50753	340611	102276	4	493644	NA	NA	5	0	2
Case184	P1000	2	1	0	1351	29705	129749	8	160813	NA	NA	10	0.5	0.5
Case187	P1000	2	1	0	966	38489	218305	25694	283454	NA	NA	60	10	60
Case193	P1000	2	1	0	628	12324	103403	11503	127858	NA	NA	95	4	30
Case195	P1000	2	1	0	1183	7900	6434	1	15518	NA	NA	0	0	0
Case197	P1000	2	1	0	2355	53666	56933	4	112958	NA	NA	0	0	0
Case199	P1000	3	0	NA	0	201	748	18652	19601	1	4	100	100	100
Case202	P1000	2	1	0	1275	31405	65412	2249	100341	NA	NA	90	0	90
Case210	P1000	2	1	1	3021	14843	12050	0	29914	0	NA	20	3	3
Case212	P1000	2	1	0	92493	325751	114702	56	533002	NA	NA	8	0	5
Case213	P1000	2	1	0	375	4896	3029	17	8317	NA	NA	30	0	30
Case214	P1000	2	1	0	2424	175332	479303	2739	659798	NA	NA	35	8	15
Case215	P1000	2	1	0	6830	179750	9878	2	196460	NA	NA	0	0	0
Case216	P1000	2	1	0	1269	109180	334013	35281	479743	NA	NA	50	11	15
Case217	P1000	2	1	0	70410	32050	389	0	102849	NA	NA	0	0	0
Case218	P1000	2	1	0	7647	117468	300804	23	425942	NA	NA	2	0	1
Case219	P1000	2	1	0	26228	6168	226	0	32622	NA	NA	0	0	0
Case220	P1000	1	1	0	85370	330020	27117	8	442515	NA	NA	2	0	0
Case221	P1000	3	1	1	6	2252	38261	347658	388177	0	NA	90	100	95
Case222	P1000	2	1	0	139498	72790	2603	6	214897	NA	NA	0.5	0.5	0
Case223	P1000	2	1	0	10877	84521	75322	4	170724	NA	NA	1	0.5	1
Case224	P1000	2	1	0	40477	86872	8612	11	135972	NA	NA	0.5	0	0.5
Case225	P1000	3	1	0	5085	112792	49353	45	167275	NA	NA	7	0.5	2
Case226	P1000	2	1	0	11984	74340	7628	2	93954	0	NA	0.5	0	0
Case227	P1000	2	1	0	709	28854	77690	449	107702	NA	NA	30	0.5	30
Case228	P1000	2	1	0	673	244735	301216	10	546634	NA	NA	0.5	0.5	1
Case229	P1000	2	1	0	536	30028	49650	568	80782	NA	NA	40	3	20
Case230	P1000	2	1	0	73	17765	17675	3	35516	NA	NA	15	0.5	0
Case231	P1000	2	1	0	1836	5407	337	4	7584	NA	NA	0	0	0
Case232	P1000	2	1	0	113	95779	50245	117	146254	NA	NA	30	0.5	2
Case233	P1000	2	0	NA	157	5448	24921	3010	33536	1	4	50	35	60
Case234	P1000	2	1	0	1033	19197	338168	2544	360942	NA	NA	20	40	15
Case235	P1000	2	1	0	3	1256	159092	8754	169105	NA	NA	50	65	50
Case236	P1000	2	1	0	392	55210	306139	1090	362831	NA	NA	30	15	2
Case237	P1000	2	1	0	60505	92973	42411	133	196022	NA	NA	5	5	1
Case238	P1000	2	1	0	55	26197	40983	21	67256	NA	NA	20	2.5	30
Case239	P1000	2	1	0	10	4840	21470	543	26863	NA	NA	5	35	5
Case240	P1000	2	1	0	2913	76938	2736	0	82587	NA	NA	0	0	0
Case241	P1000	2	1	1	141	5246	780	90	6257	NA	NA	5	2	10
Case242	P1000	2	1	0	343	100840	139764	248	241195	NA	NA	10	4	5
Case243	P1000	2	1	0	7	2487	49612	92	52198	NA	NA	30	20	15
Case245	P1000	2	1	0	3613	11886	1890	73	17462	NA	NA	0.5	0.5	0
Case246	P1000	2	1	0	348	26719	47534	22	74623	NA	NA	0.5	7	1
Case247	P1000	2	1	0	12350	14289	299	0	26938	NA	NA	0	0	0
Case248	P1000	2	1	0	11845	38106	2930	0	52881	NA	NA	0	0	0
Case249	P1000	2	1	0	35563	466330	140350	16	642259	NA	NA	3	2.5	0
Case250	P1000	2	1	1	3996	27770	19290	164	51220	1	3	30	25	30
Case251	P1000	2	1	0	3431	20713	4885	2	29031	NA	NA	0.5	0	1
Case252	P1000	2	1	0	415	4203	7925	72	12615	NA	NA	5	8	5
Case253	P1000	2	1	1	9671	48408	23880	50	82009	0	NA	5	0.5	5
Case254	P1000	2	1	0	66	76401	256513	16	332996	NA	NA	10	1	0.5
Case255	P1000	2	1	0	10018	52981	33970	12	96981	NA	NA	0.5	0.5	5
Case256	P1000	2	1	0	1151	39621	151348	1007	193127	NA	NA	60	10	15
Case257	P1000	2	1	0	1812	53597	37237	17	92663	NA	NA	0.5	0.5	1
Case258	P1000	2	1	0	174	5028	5095	37	10334	NA	NA	30	0	20
Case259	P1000	2	1	0	52303	101326	4663	0	158292	NA	NA	0	0	0
Case260	P1000	2	1	0	699	25577	43674	289	70239	NA	NA	5	0.5	0.5
Case261	P1000	2	1	0	8081	212251	103297	31029	354658	NA	NA	30	1	0
Case262	P1000	2	1	0	91	7108	31404	192	38795	NA	NA	70	20	5
Case263	P1000	2	1	1	3	4426	31439	2572	38440	0	NA	5	50	30
Case264	P1000	2	1	0	268	431100	46802	41	478211	NA	NA	30	0	1
Case265	P1000	2	1	1	671	61612	176618	15466	254367	0	NA	4	20	20
Case266	P1000	2	1	0	1191	275379	108581	12	385163	NA	NA	5	0	1
Case267	P1000	2	1	0	4293	50875	45583	1	100752	NA	NA	20	0	0
Case268	P1000	2	1	0	5380	64648	57944	933	128905	NA	NA	7	5	10
Case269	P1000	2	1	0	13063	132466	27895	6	173430	NA	NA	0	0.5	0
Case270	P1000	2	1	0	5631	45693	48803	5	100132	NA	NA	1	0.5	0
Case271	P1000	2	1	0	46726	64152	8235	0	119113	NA	NA	1	0	0
Case272	P1000	2	1	0	13	1511	29600	3444	34568	NA	NA	40	0.5	10
Case273	P1000	2	1	0	9572	68014	18650	2	96238	NA	NA	0.5	0	2
Case274	P1000	2	1	1	1877	93345	285294	5134	385650	0	NA	20	15	15
Case275	P1000	2	1	0	320	35776	182681	182	218959	NA	NA	5	8	15
Case276	P1000	2	1	1	2802	31166	22837	7	56812	0	NA	0	0	0
Case277	P1000	2	1	0	0	1472	13462	107	15041	NA	NA	80	60	90
Case278	P1000	2	1	0	1018	77513	734128	5490	818149	NA	NA	80	45	80
Case279	P1000	2	1	0	3722	618	225	1	4566	NA	NA	0	0	0
Case280	P1000	2	1	0	1371	23085	8569	4	33029	NA	NA	0	0	0
Case281	P1000	2	1	0	3905	27189	90828	4303	126225	NA	NA	20	55	50
Case283	P1000	2	1	0	4260	6657	77	0	10994	NA	NA	0	0	0
Case284	P1000	2	1	0	1263	63231	35077	96	99667	NA	NA	5	1.5	1
Case285	P1000	2	1	0	20945	362075	16208	1	399229	NA	NA	5	0	1
Case286	P1000	2	1	0	37267	382829	9108	3	429207	NA	NA	1	0	0
Case287	P1000	2	1	1	491	6341	6553	495	13880	1	4	5	25	30
Case288	P1000	2	1	0	18541	44746	1452	7	64746	NA	NA	8	0.5	0
Case289	P1000	2	1	0	179	9332	34212	18	43741	NA	NA	20	1.5	3
Case290	P1000	2	1	0	710	20417	4735	0	25862	NA	NA	1	0	0.5
Case291	AT2	2	1	0	4	14134	11447	1	25586	NA	NA	0	0	0
Case292	AT2	2	1	0	0	987	781	6	1774	NA	NA	0	0	0
Case293	AT2	2	1	0	0	8651	11573	551	20775	NA	NA	40	20	30
Case294	AT2	2	1	0	256	72204	74152	47	146659	NA	NA	5	8	0
Case295	AT2	2	1	0	237	51396	120631	634	172898	NA	NA	30	5	0.5
Case296	AT2	2	1	0	6	17172	43014	111	60303	NA	NA	10	3.5	10
Case297	AT2	2	1	0	0	245	27444	343	28032	NA	NA	80	10	0
Case298	AT2	2	1	1	247	1369	16735	855	19206	0	NA	50	80	70
Case299	AT2	2	1	0	0	311	28242	245	28798	NA	NA	50	85	70
Case300	AT2	2	1	0	1431	70711	16188	2	88332	NA	NA	0.5	1	2
Case301	AT2	2	1	0	167	1635	221	2	2025	NA	NA	0	0	0
Case302	AT2	2	1	1	46216	268441	13013	9	327679	0	NA	5	0.5	0
Case303	AT2	2	1	0	4843	177299	8257	25	190424	NA	NA	5	1	0
Case304	AT2	2	1	0	18316	17403	9218	48	44985	NA	NA	30	8	20
Case305	AT2	2	1	1	0	747	102857	12332	115936	0	NA	80	80	15
Case306	AT2	2	1	0	17	5873	89107	25563	120560	NA	NA	70	90	60
Case307	AT2	2	1	0	28	8044	62734	208	71014	NA	NA	70	80	40
Case308	AT2	2	1	0	786	8163	20491	106	29546	NA	NA	60	20	25
Case309	AT2	2	1	0	30199	79145	3310	120	112774	NA	NA	20	0.5	20
Case310	AT2	2	1	0	3081	98849	65454	87	167471	NA	NA	10	0.5	0
Case311	AT2	3	1	1	0	10083	157910	42672	210665	0	NA	70	20	60
Case312	AT2	2	1	1	397	88328	18230	3	106958	1	3	10	0.5	0
Case313	AT2	2	1	1	469	94696	112206	5170	212541	0	NA	35	25	15
Case314	AT2	2	1	0	3227	23289	4092	100	30708	NA	NA	0	0	0
Case315	AT2	2	1	1	0	1113	150393	404	151910	0	NA	70	15	20
Case316	AT2	2	1	0	0	622	8597	5	9224	NA	NA	20	0	40
Case317	AT2	2	1	0	23311	6722	611	10	30654	NA	NA	0	0	0
Case318	AT2	2	1	1	247	2047	9053	4827	16174	0	NA	60	40	50
Case319	AT2	2	1	0	239	151587	11376	3	163205	NA	NA	20	0.5	10
Case320	AT2	2	1	1	83985	169687	71848	390	325910	0	NA	10	2	5
Case321	AT2	2	1	0	30056	70875	7397	308	108636	NA	NA	10	0.5	0
Case322	AT2	2	1	0	4720	74539	14599	26	93884	NA	NA	50	0	30
Case323	AT2	2	1	0	488	173104	144747	74	318413	NA	NA	50	4	5
Case324	AT2	2	1	1	13	1861	15646	220625	238145	0	NA	100	100	100
Case325	AT2	2	1	0	20	7406	56825	1983	66234	NA	NA	30	20	5
Case326	AT2	2	1	0	17409	66235	413	2	84059	NA	NA	0	0	0
Case327	AT2	2	1	0	259	26297	41713	11	68280	NA	NA	60	0.5	0.5
Case328	AT2	3	1	1	6	1512	21361	105772	128651	0	NA	100	99	90
Case329	AT2	2	1	1	17	577	4455	125014	130063	0	NA	100	100	100
Case330	AT2	2	1	0	151	29578	136234	5114	171077	NA	NA	40	3	20
Case335	AT2	2	1	1	28	16881	48223	367	65499	1	5	90	50	20
Case336	AT2	2	1	1	237	3181	6232	389	10039	0	NA	100	60	70
Case337	AT2	2	1	NA	0	24	5975	6288	12287	0	NA	100	90	90
Case365	AT2	3	0	NA	0	1	86	24063	24150	1	5	100	100	100
Case371	AT2	3	0	NA	0	99	1308	45970	47377	1	3	100	100	100
Case376	AT2	3	0	NA	43	4149	29972	8873	43037	1	3	80	90	20
Case377	AT2	3	0	NA	0	94	2695	53862	56651	1	4	100	100	100
Case382	AT2	3	0	NA	1	36	533	11804	12374	1	5	100	100	100
Case385	AT2	3	0	NA	0	145	771	28893	29809	1	5	100	100	100
Case387	AT2	3	0	NA	0	90	850	23431	24371	1	4	100	100	100
Case390	AT2	3	0	NA	0	367	4303	3070	7740	1	4	100	100	100
Case394	AT2	3	0	NA	458	33335	171982	743	206518	1	1	60	5	2
Case395	AT2	3	0	NA	40	319	1650	68928	70937	1	5	100	100	100
Case396	AT2	3	0	NA	12	139	1318	18997	20466	1	4	100	100	100
Case402	AT2	3	0	NA	40	313	1349	73827	75529	1	5	100	100	100
Case405	AT2	3	0	NA	3	40	28	2	73	1	4	100	100	100
Case406	AT2	3	0	NA	0	435	1705	34930	37070	1	5	100	100	100
Case415	AT2	3	0	NA	4	1343	8756	57651	67754	1	5	100	100	100
Case416	AT2	3	0	NA	3	1727	18703	19375	39808	1	5	100	100	95
Case417	AT2	3	0	NA	8	87	2358	19024	21477	1	5	100	100	100
